# Supplementary material for: Acetone Sensors Based on Al-Coated and Ni-Doped Copper Oxide Nanocrystalline Thin Films
Source: Sensors (Basel). 2024 Oct 11;24(20):6550. doi: 10.3390/s24206550 (PMC11511153; doi:10.3390/s24206550)
Supplement: Supplementary file 1 [file sensors-24-06550-s001.zip]

Archive with 1 entries (1 files):
- sensors-3183047-Supplementary Materials.pdf
